# Supplementary material for: The Key Role of Plant Hormone Signaling Transduction and Flavonoid Biosynthesis Pathways in the Response of Chinese Pine (Pinus tabuliformis) to Feeding Stimulation by Pine Caterpillar (Dendrolimus tabulaeformis)
Source: Int J Mol Sci. 2024 Jun 8;25(12):6354. doi: 10.3390/ijms25126354 (PMC11203464; doi:10.3390/ijms25126354)
Supplement: Supplementary file 1 [file ijms-25-06354-s001.zip]

Archive with 1 entries (1 files):
- ijms-3022929-supplementary.xlsx
