# Supplementary material for: The Key Role of Plant Hormone Signaling Transduction and Flavonoid Biosynthesis Pathways in the Response of Chinese Pine (Pinus tabuliformis) to Feeding Stimulation by Pine Caterpillar (Dendrolimus tabulaeformis)
Source: Int J Mol Sci. 2024 Jun 8;25(12):6354. doi: 10.3390/ijms25126354 (PMC11203464; doi:10.3390/ijms25126354)
Supplement: Supplementary file 1 [file ijms-25-06354-s001.zip › ijms-3022929-supplementary.xlsx]

## Sheet: Sheet1
No.	gene name	Pimer Sequene-F	Primer Sequence-R
1	18sRNA	CGGCTACCACATAAAAGGAA	GCTGGAATTACCGCGGCT
2	actin	ATTCTCCTCACCGAAGCACC	ATGGGAACTGTGTGGCTGAC
3	Pt5G55130	GATTCTGCGGACGAGGACATCAAG	CTGAAGTCGCTGAAGTCGCTCTATC
4	Pt6G59920	GCTGAGCCTGGTCCTGTTAGTTG	GCACATGCCAATGAGAATGGAAGC
5	Pt8G01480	CGGCGAAGGCAACGAGAAGG	TTCTTGGTGGGAATGGTGGTGTTC
6	PtJG15670	GAGTGAAGAAGTTGGCAGGTCTCG	GAAGGGAAGATTAACACCGCAGGAG
7	PtXG27210	CTTGTAACAGCAGAGGAGCCGAAG	CAGCGATACCAGAGAGGGAAATGAC

## Sheet: Sheet2
Meterial	Dosage
2×SG Green qPCR mix	5 μL
Forward primer (10μM)	0.2 μL
Reverse primer (10μM)	0.2 μL
cDNA	1 μL
Water, nuclease-free	3.6 μL
Total volume	10 μL

## Sheet: Sheet3
Step	Temperature, ℃	Time	Number of cycles
Initial denaturation	95	3 min	1
Denaturation	95	10 s	40
Annealing+extension	60	30 s
